# Supplementary material for: LDPE Transformation by Exposure to Sequential Low-Pressure Plasma and TiO2/UV Photocatalysis
Source: Molecules. 2021 Apr 26;26(9):2513. doi: 10.3390/molecules26092513 (PMC8123516; doi:10.3390/molecules26092513)
Supplement: Supplementary file 1 [file molecules-26-02513-s001.zip]

Archive with 1 entries (1 files):
- molecules-1103431-supplementary.pdf
